# Supplementary material for: Recent Progress in Antioxidant Active Substances from Marine Biota
Source: Antioxidants (Basel). 2022 Feb 22;11(3):439. doi: 10.3390/antiox11030439 (PMC8944465; doi:10.3390/antiox11030439)
Supplement: Supplementary file 1 [file antioxidants-11-00439-s001.zip]

Archive with 2 entries (2 files):
- Last_Table S1.pdf
- Last_Table S2.pdf
